# Supplementary material for: Portable Device for Potentiometric Determination of Antioxidant Capacity
Source: Sensors (Basel). 2023 Sep 13;23(18):7845. doi: 10.3390/s23187845 (PMC10536404; doi:10.3390/s23187845)
Supplement: Supplementary file 1 [file sensors-23-07845-s001.zip]

Archive with 1 entries (1 files):
- sensors-2530704-supplementary.pdf
